# Supplementary material for: Food frequency questionnaire for foods high in sodium: Validation with the triads method
Source: PLoS One. 2023 Jul 3;18(7):e0288123. doi: 10.1371/journal.pone.0288123 (PMC10317220; doi:10.1371/journal.pone.0288123)
Supplement: S1 File — (ZIP) [file pone.0288123.s001.zip]

Archive with 3 entries (3 files):
- S1_Questionnaire-English_FFQ-FHS.docx
- S2_Questionario-Portugues_QFA-ATS.docx
- data set.sav
